# Supplementary material for: Phe-Gly motifs drive fibrillization of TDP-43’s prion-like domain condensates
Source: PLoS Biol. 2021 Apr 28;19(4):e3001198. doi: 10.1371/journal.pbio.3001198 (PMC8109789; doi:10.1371/journal.pbio.3001198)
Supplement: S1 Table — (XLSX) [file pbio.3001198.s002.xlsx]

## Sheet: Hoja1
	Number	Number points 15N dimension	Number points 13C dimension	Total experimental time (h)
	scans
HNCO	4	64	64	5.54
HN(CA)CO	8	64	64	11.08
HNCA	4	64	64	5.54
HN(CO)CA	8	64	64	11.08
CBCA(CO)NH	8	64	128	22.15
HNCACB	12	64	128	33.22
				= 88.60
