# Supplementary material for: Phe-Gly motifs drive fibrillization of TDP-43’s prion-like domain condensates
Source: PLoS Biol. 2021 Apr 28;19(4):e3001198. doi: 10.1371/journal.pbio.3001198 (PMC8109789; doi:10.1371/journal.pbio.3001198)
Supplement: S2 Table — PrLD, prion-like domain; TDP-43, Transactive response DNA-binding Protein of 43 kDa. (XLSX) [file pbio.3001198.s003.xlsx]

## Sheet: Hoja1
	Number	Number points 15N dimension	Number points 13C dimension	Total experimental time (h)
	scans
Sample: 110 µM
CBCA(CO)NH	8	64	128	22.15
H(NCOCA)HN	12	64	64	16.61
(H)N(COCA)NH	12	64	64	16.61
				= 55.37
HNCA	4	64	64	5.54
CC(CO)NH	8	64	128	22.15
Sample: 55 µM
CBCA(CO)NH	8	64	128	22.15
HNCO	4	64	664	5.54
HAHB(CO)NH	12	64	128	33.22
