# Supplementary material for: Phe-Gly motifs drive fibrillization of TDP-43’s prion-like domain condensates
Source: PLoS Biol. 2021 Apr 28;19(4):e3001198. doi: 10.1371/journal.pbio.3001198 (PMC8109789; doi:10.1371/journal.pbio.3001198)
Supplement: S3 Table — SSNMR, solid-state NMR. (XLSX) [file pbio.3001198.s004.xlsx]

## Sheet: Hoja1
External field (B0, T)	17.5	17.5
MAS frequency (kHz)	20	18
1H π/2 pulse strength (kHz)	119	119
13C π/2 pulse strength (kHz)	71	71
1H-13C cross polarization mixing time (ms)	2	2
DARR 1H pulse strength (kHz)	20	20
DARR mixing (ms)	20	250
SPINAL64 Decoupling strength on 1H (kHz)	119	119
Acquisition in the direct dimension, tacq (ms)	20	3.6
Acquisition in the indirect dimension, tacq (ms)	20	3.6
inter-scan delay (sec)	2.5	2.5
number of scans	64	64
Apodisation	t2: SSB = 2.5-3.0	t1: SSB = 2.5
	t2: GB = 100-120 Hz	t1: GB = 100 Hz
