# Supplementary material for: Phe-Gly motifs drive fibrillization of TDP-43’s prion-like domain condensates
Source: PLoS Biol. 2021 Apr 28;19(4):e3001198. doi: 10.1371/journal.pbio.3001198 (PMC8109789; doi:10.1371/journal.pbio.3001198)
Supplement: S1 Data — (XLSX) [file pbio.3001198.s005.xlsx]

## Sheet: 1B 
Residue	CA measured	CA reference	Delta CA		Residue	I0 55uM	I 55uM	I/I0 55uM		Residue	I0 110uM	I 110uM	I/I0 110uM
267	53.375	53.401	-0.026		267	0.855787	0.785123	0.917428		267	0.391273	0.0754024	0.192711
268	56.589	56.504	0.085		268	0.603436	0.358769	0.594544		268	0.296882	0.0386934	0.130332
269	56.012	55.894	0.118		269	0.609717	0.339474	0.556774		269	0.281069	0.0357085	0.127045
270	55.625	55.455	0.17		270	0.648894	0.396565	0.611141		270	0.297195	0.0381811	0.128471
271	56.147	55.887	0.26		271	0.666599	0.381587	0.572439		271	0.286677	0.0367194	0.128086
272	56.292	56.11	0.182		272	0.606338	0.33264	0.548604		272	0.280748	0.0341813	0.121751
273	58.429	58.647	-0.218		273	0.571116	0.305694	0.535258		273	0.247678	0.030886	0.124702
274	45.357	45.414	-0.057		274	0.569563	0.291312	0.511466		274	0.257228	0.0313908	0.122035
275	56.19	56.263	-0.073		275	0.56801	0.277004	0.487674		275	0.266778	0.0318446	0.119367
276	57.58	57.781	-0.201		276	0.54984	0.196004	0.356475		276	0.254494	0.024331	0.0956056
277	45.428	45.425	0.003		277	0.553507	0.251399	0.454193		277	0.257794	0.029214	0.113323
278	45.04	45.153	-0.113		278	0.557174	0.307511	0.551911		278	0.261095	0.0342139	0.13104
279	51.329	51.238	0.091		279	0.539864	0.285918	0.529611		279	0.247872	0.0295451	0.119195
280	63.83	63.549	0.281		281	0.627243	0.365096	0.582065		281	0.263858	0.0282591	0.1071
281	45.415	45.386	0.029		282	0.584829	0.317986	0.543725		282	0.258928	0.0288114	0.111272
282	45.233	45.187	0.046		283	0.542416	0.274129	0.505384		283	0.253999	0.0293225	0.115444
283	57.866	57.919	-0.053		284	0.867792	0.636555	0.733534		284	0.338887	0.0400131	0.118072
284	45.509	45.44	0.069		285	0.770141	0.645278	0.83787		285	0.323932	0.0580357	0.17916
285	53.291	53.531	-0.24		286	0.68203	0.430005	0.630479		286	0.29147	0.042847	0.147003
286	56.191	56.377	-0.186		287	0.659507	0.430982	0.653492		287	0.292935	0.0345955	0.1181
287	45.502	45.381	0.121		288	0.642915	0.394449	0.613531		288	0.280129	0.0439286	0.156815
288	45.207	45.156	0.051		289	0.601409	0.388125	0.645361		289	0.292928	0.0491031	0.167629
289	57.937	57.919	0.018		290	0.563383	0.321585	0.57081		290	0.275116	0.0383258	0.139307
290	45.396	45.434	-0.038		291	0.525358	0.260714	0.496259		291	0.257305	0.0285572	0.110986
291	53.184	53.566	-0.382		292	0.595384	0.350911	0.589387		292	0.311304	0.0403128	0.129497
292	58.684	58.601	0.083		293	0.776152	0.600275	0.773398		293	0.370295	0.0637539	0.172171
293	56.282	56.458	-0.176		294	0.69745	0.461253	0.661342		294	0.322271	0.049092	0.152331
294	45.423	45.37	0.053		295	0.680824	0.459765	0.675306		295	0.318571	0.0527154	0.165475
295	45.42	45.392	0.028		296	0.727212	0.45029	0.6192		296	0.321704	0.0504839	0.156927
296	45.307	45.234	0.073		297	0.821748	0.662637	0.806375		297	0.366851	0.0687214	0.187328
297	52.666	52.987	-0.321		298	0.786055	0.515376	0.655649		298	0.369366	0.0532414	0.144143
298	45.419	45.271	0.148		299	0.74771	0.487116	0.651477		299	0.338849	0.0426304	0.12581
299	55.262	55.55	-0.288		300	0.82992	0.642651	0.774352		300	0.36724	0.0551905	0.150285
300	45.517	45.37	0.147		301	0.718716	0.479381	0.666997		301	0.32507	0.0461472	0.141961
301	53.191	53.501	-0.31		302	0.607511	0.339989	0.559642		302	0.282899	0.0378059	0.133637
302	53.53	53.637	-0.107		303	0.564016	0.291259	0.516402		303	0.246512	0.0262388	0.10644
303	56.088	56.478	-0.39		304	0.65878	0.446716	0.678096		304	0.283255	0.0415737	0.146771
304	45.53	45.328	0.202		305	0.787573	0.619357	0.786413		305	0.340899	0.0581595	0.170606
305	58.404	58.628	-0.224		306	0.916366	0.8199	0.89473		306	0.398542	0.0774931	0.194441
306	53.378	53.409	-0.031		307	0.654618	0.290984	0.44451		307	0.274145	0.0218889	0.0798443
307	55.886	55.95	-0.064		308	0.656921	0.374619	0.570266		308	0.269808	0.0214276	0.0794179
308	45.439	45.515	-0.076		309	0.591905	0.309626	0.523101		309	0.253617	0.0260809	0.102836
309	45.322	45.413	-0.091		310	0.584192	0.27142	0.464608		310	0.240096	0.0161487	0.0672591
310	45.375	45.303	0.072		311	0.565206	0.259767	0.459597		311	0.209745	0.0114095	0.0543969
311	55.478	55.93	-0.452		312	0.513314	0.209801	0.408719		312	0.176784	0.00937154	0.0530113
312	53.08	53.423	-0.343		313	0.558744	0.218779	0.391554		313	0.222431	0.0102925	0.0462728
313	58.182	57.994	0.188		314	0.480478	0.181138	0.376995		314	0.174003	0.00698276	0.04013
314	45.468	45.276	0.192		315	0.606134	0.243554	0.401816		315	0.222622	0.0122001	0.0548017
315	52.695	52.8	-0.105		316	0.395844	0.10796	0.272735		316	0.130101	0.00302099	0.0232203
316	57.453	57.594	-0.141		317	0.389929	0.0968119	0.248281		317	0.117773	0.00297491	0.0252597
317	58.218	58.016	0.202		318	0.417544	0.0912681	0.218583		318	0.119937	0.00127972	0.0106699
318	60.737	61.21	-0.473		319	0.418213	0.0951846	0.227598		319	0.1307	0.00106124	0.00811961
319	51.11	51.078	0.032		321	0.383581	0.080369	0.209523		321	0.132567	0.00179783	0.0135616
320	64.524	63.26	1.264		322	0.343261	0.0640894	0.186707		322	0.108998	0.000933149	0.00856113
321	53.674	52.639	1.035		323	0.42179	0.100192	0.237539		323	0.108648	0.00212155	0.0195269
322	56.261	55.444	0.817		324	0.424341	0.0966855	0.227849		324	0.0885696	0.000464285	0.00524204
323	56.618	55.452	1.166		325	0.420301	0.0845654	0.201202		325	0.105555	0.00140772	0.0133364
324	53.629	52.504	1.125		326	0.46684	0.107318	0.229881		326	0.128236	0.00138328	0.010787
325	53.561	52.474	1.087		327	0.359488	0.0620467	0.172598		327	0.11739	0.000674504	0.00574582
326	53.575	52.627	0.948		328	0.392149	0.0566323	0.144415		328	0.0929238	9.82021e-05	0.0010568
327	57.106	55.854	1.252		329	0.397741	0.0609857	0.15333		329	0.109709	0.000364146	0.00331921
328	53.608	52.638	0.97		330	0.379519	0.05892	0.155249		330	0.129786	0.00210924	0.0162517
329	53.131	52.422	0.709		331	0.368337	0.0786336	0.213483		331	0.10576	0.00134147	0.0126841
330	55.745	55.328	0.417		332	0.30771	0.048257	0.156827		332	0.0840511	0.00069448	0.0082626
331	56.628	55.933	0.695		333	0.331836	0.0666725	0.20092		333	0.0936951	0.000905274	0.00966192
332	58.957	58.512	0.445		334	0.409412	0.0723835	0.176798		334	0.137794	0.00164497	0.0119379
333	58.904	58.776	0.128		335	0.357927	0.0686817	0.191887		335	0.102866	0.00151911	0.0147678
334	57.854	57.644	0.21		336	0.412239	0.109114	0.264687		336	0.1284	0.00218229	0.016996
335	45.779	45.479	0.3		337	0.440674	0.10698	0.242764		337	0.130129	0.00205941	0.0158258
336	55.885	55.611	0.274		338	0.427175	0.116974	0.273832		338	0.140484	0.00202705	0.0144291
337	56.138	55.805	0.333		339	0.398153	0.120769	0.303324		339	0.130532	0.00427956	0.0327857
338	45.74	45.421	0.319		340	0.518803	0.164318	0.316726		340	0.159749	0.00442754	0.0277156
339	55.924	55.445	0.479		341	0.62403	0.25292	0.405302		341	0.198126	0.00532592	0.0268815
340	55.87	55.263	0.607		342	0.486839	0.175537	0.360566		342	0.171482	0.00645034	0.0376153
341	52.981	52.543	0.438		343	0.516879	0.19481	0.376896		343	0.171353	0.00563575	0.0328898
342	58.663	58.463	0.2		344	0.496283	0.192369	0.38762		344	0.20753	0.00755139	0.036387
343	56.087	56.128	-0.041		345	0.665856	0.302432	0.454201		345	0.271409	0.0146207	0.0538694
344	56.096	56.206	-0.11		346	0.572742	0.294817	0.514747		346	0.234665	0.0157907	0.0672906
345	53.45	53.481	-0.031		347	0.513188	0.243368	0.474228		347	0.207094	0.0173669	0.0838597
346	55.986	56.16	-0.174		348	0.5854	0.314913	0.537945		348	0.228067	0.0234657	0.10289
347	58.445	58.596	-0.151		350	0.50848	0.220396	0.433441		350	0.222856	0.0186867	0.0838509
348	44.722	44.723	-0.001		351	0.56234	0.310983	0.553016		351	0.26402	0.0324885	0.123053
349	63.459	63.255	0.204		352	0.559854	0.253897	0.453506		352	0.2808	0.0286209	0.101926
350	58.542	58.701	-0.159		353	0.597403	0.334113	0.559276		353	0.247661	0.0317048	0.128017
351	45.64	45.495	0.145		354	0.703651	0.524616	0.745563		354	0.309781	0.0492286	0.158914
352	53.204	53.605	-0.401		355	0.676906	0.472105	0.697446		355	0.27851	0.0368995	0.132489
353	53.501	53.706	-0.205		356	0.694604	0.544347	0.78368		356	0.258284	0.0455786	0.176467
354	56.19	56.39	-0.2		357	0.536877	0.286542	0.53372		357	0.215652	0.0260397	0.120749
355	53.422	53.519	-0.097		358	0.52752	0.267417	0.506932		358	0.2138	0.0224506	0.105008
356	56.231	56.385	-0.154		359	0.518163	0.248793	0.480145		359	0.211948	0.0189199	0.0892666
357	45.422	45.433	-0.011		360	0.457549	0.159832	0.349323		360	0.172541	0.00910979	0.0527978
358	53.273	53.389	-0.116		361	0.478431	0.209515	0.43792		361	0.173989	0.00943741	0.0542413
359	55.999	55.865	0.134		362	0.486201	0.239119	0.491811		362	0.175989	0.0164236	0.0933219
360	56.001	55.994	0.007		364	0.454358	0.199582	0.439261		364	0.188	0.0141356	0.0751895
361	55.906	56.044	-0.138		365	0.505491	0.224968	0.445048		365	0.212731	0.0158032	0.0742872
362	53.66	53.85	-0.19		366	0.648833	0.38519	0.593666		366	0.228178	0.023822	0.104401
363	63.444	63.343	0.101		367	0.517857	0.245774	0.474598		367	0.199997	0.0142495	0.0712484
364	53.497	53.406	0.091		368	0.72314	0.424855	0.587514		368	0.242543	0.026527	0.10937
365	55.852	56.231	-0.379		369	0.695903	0.487432	0.700431		369	0.285089	0.0420484	0.147492
366	52.532	52.726	-0.194		370	0.620444	0.387238	0.624131		370	0.251225	0.028106	0.111876
367	57.784	57.768	0.016		371	0.733975	0.607983	0.828343		371	0.306255	0.0503965	0.164557
368	45.507	45.421	0.086		372	0.584587	0.345395	0.590836		372	0.260454	0.0363836	0.139693
369	58.533	58.824	-0.291		373	0.539507	0.25627	0.475007		373	0.211949	0.0187213	0.0883295
370	45.419	45.447	-0.028		374	0.592996	0.307181	0.518014		374	0.236778	0.0198329	0.0837615
371	53.227	53.608	-0.381		375	0.493531	0.222977	0.4518		375	0.191828	0.0156564	0.0816166
372	53.318	53.812	-0.494		376	0.543157	0.272202	0.501147		376	0.220758	0.0221368	0.100276
373	58.592	58.826	-0.234		377	0.545592	0.267945	0.49111		377	0.218946	0.0210243	0.0960252
374	58.1	57.91	0.19		378	0.548026	0.26364	0.481073		378	0.217134	0.0199273	0.0917742
375	58.367	58.434	-0.067		379	0.579309	0.299297	0.516644		379	0.23422	0.0184271	0.0786745
376	45.404	45.407	-0.003		380	0.968627	0.858244	0.886042		380	0.362753	0.0457255	0.126051
377	58.453	58.7	-0.247		381	0.694103	0.461173	0.664416		381	0.29246	0.0335123	0.114588
378	53.282	53.481	-0.199		382	0.76924	0.456087	0.592906		382	0.307604	0.0275761	0.0896479
379	58.394	58.925	-0.531		383	0.589955	0.293087	0.496795		383	0.229137	0.0164617	0.0718421
380	45.423	45.37	0.053		384	0.544636	0.245773	0.45126		384	0.202222	0.00979303	0.0484272
381	52.401	52.551	-0.15		385	0.564289	0.275214	0.487718		385	0.209463	0.0129421	0.0617871
382	52.409	52.359	0.05		386	0.529252	0.258549	0.488519		386	0.200813	0.0148423	0.073911
383	61.224	61.299	-0.075		387	0.494214	0.241828	0.489319		387	0.192163	0.0165327	0.0860349
384	45.305	45.236	0.069		388	0.769239	0.516434	0.671357		388	0.303655	0.0330504	0.108842
385	57.442	57.549	-0.107		389	0.617629	0.348171	0.563722		389	0.234708	0.0202763	0.0863896
386	45.466	45.431	0.035		390	0.56932	0.254768	0.447496		390	0.213574	0.0156461	0.0732587
387	58.346	58.536	-0.19		391	0.802224	0.532119	0.663305		391	0.2961	0.035949	0.121409
388	52.745	52.775	-0.03		392	0.679398	0.387063	0.569714		392	0.279731	0.0245079	0.0876126
389	58.476	58.607	-0.131		393	0.468097	0.250722	0.535619		393	0.172098	0.0136244	0.0791662
390	53.179	53.295	-0.116		394	0.637429	0.331962	0.520783		394	0.24503	0.0237805	0.0970512
391	52.933	53.068	-0.135		395	0.722969	0.499511	0.690916		395	0.306025	0.0391879	0.128055
392	45.373	45.426	-0.053		396	0.623938	0.352763	0.565381		396	0.256601	0.0249479	0.0972246
393	58.532	58.719	-0.187		397	0.524907	0.230878	0.439846		397	0.207177	0.0137554	0.0663945
394	45.422	45.461	-0.039		398	0.591356	0.307454	0.519914		398	0.230692	0.0154487	0.0669668
395	58.445	58.95	-0.505		399	0.543614	0.244436	0.44965		399	0.210607	0.0136758	0.0649354
396	45.226	45.218	0.008		400	0.520259	0.225026	0.432527		400	0.209253	0.0127114	0.0607463
397	57.947	57.777	0.17		401	0.496904	0.206415	0.415403		401	0.2079	0.0117583	0.0565572
398	53.024	53.311	-0.287		402	1	0.44039	0.44039		402	0.186522	0.0114021	0.0611303
399	45.551	45.579	-0.028		403	0.474638	0.220885	0.465376		403	0.165143	0.0108505	0.0657035
400	45.274	45.157	0.117		404	0.539969	0.284442	0.526774		404	0.217367	0.0211917	0.0974928
401	57.971	57.912	0.059		405	0.633476	0.354361	0.559392		405	0.24432	0.020013	0.0819128
402	45.359	45.398	-0.039		406	0.536866	0.24575	0.457749		406	0.200256	0.0166499	0.083143
403	58.34	58.662	-0.322		407	0.548696	0.292233	0.532597		407	0.221024	0.0166847	0.0754884
404	58.641	58.541	0.1		408	0.703021	0.435224	0.619076		408	0.303511	0.0335478	0.110532
405	55.894	55.803	0.091		409	0.579399	0.287606	0.496387		409	0.240101	0.0168929	0.0703575
406	53.738	53.786	-0.048		410	0.574509	0.302915	0.527259		410	0.215054	0.0193747	0.0900919
407	58.703	58.514	0.189		411	0.586825	0.307431	0.523888		411	0.227897	0.0160072	0.0702387
408	56.563	56.662	-0.099		412	0.628026	0.333124	0.53043		412	0.238736	0.0167656	0.0702267
409	58.511	58.478	0.033		413	0.601336	0.310695	0.516675		413	0.219118	0.0171591	0.0783099
410	58.408	58.772	-0.364		414	0.625766	0.362168	0.578759		414	0.239947	0.0247955	0.103338
411	45.342	45.316	0.026
412	57.53	57.626	-0.096
413	45.474	45.463	0.011
414	56.257	55.766	0.491

## Sheet: 2A
	time (h)	I 280 (90º scattering, k·hv/s)		lambda max (nm)		VV	VH	anisotropy
	3.28	42.7		357		18050	13460	0.102068
	3.78	50.5		358		27280	18650	0.133633
	4.63	66.1		358		25970	17440	0.140181
	5.57	163.3		358		22700	15220	0.14076
	6.42	373.3		357		19210	12730	0.145064
	7	594.9		357		16810	11140	0.14505
	7.72	1108.1		358		15170	10100	0.143342
	8.73	1322		357		14010	9495	0.136818
	24.92	1302.5		352		23710	14510	0.174474
	25.75	1652.4		351		26700	14330	0.223447
	31.15	2328.9		350		40940	22820	0.209286
							anisotropy is calculated as (VV – VH)/(VV+2*VH)

## Sheet: S1
		Measure 1	Measure 2	Measure 3	Measure 4	Measure 5	Mean	sd
ThT		950	972	982	993	985	976.4	16.6
Seeds (1)		1076	1083	1076	1086	1088	1081.8	5.6
Seeds (2)		1225	1232	1197	1218	1206	1215.6	14.2
WT		991	986	985	997	1024	996.6	16
WT + Seeds (1)		2167	2197	2184	2165	2201	2182.8	16.6
WT + Seeds (2)		2447	2454	2426	2423	2442	2438.4	13.4
6xF>A		866	859	854	862	862	860.6	12.4
6xF>A + seeds (1)		1246	1261	1275	1268	1272	1264.4	11.5
6xF>A + seeds (2)		1100	1098	1084	1088	1085	1091	7.5
2xF>A		792	791	773	775	765	779.2	11.8
2xF>A + seeds (1)		2479	2443	2408	2425	2394	2429.8	33.1
2xF>A + seeds (2)		2153	2258	2236	2228	2211	2217.2	39.7
